# Supplementary material for: Tracing the subducting Pacific slab to the mantle transition zone with hydrogen isotopes
Source: Sci Rep. 2021 Sep 21;11:18755. doi: 10.1038/s41598-021-98307-y (PMC8455532; doi:10.1038/s41598-021-98307-y)
Supplement: Supplementary file 2 — Supplementary Tables. [file 41598_2021_98307_MOESM2_ESM.xlsx]

## Sheet: Table S1
Supplementary Table S1: Whole-rock compositions of the host scoria samples
Volcano	Iwate	Akita-Komagatake	Me-Akan	Oshima-Oshima	Rishiri	Fukue
Major elements, wt.%
SiO2	50.495	51.54	50.8294	48.4801	47.8095	47.975
TiO2	0.751757	0.806	0.651786	0.884903	1.31448	1.67852
Al2O3	19.3092	17.988	19.755	16.0742	19.3056	16.7682
Fe2O3*	10.7564	10.402	9.38988	9.50893	11.0645	11.6649
MnO	0.171519	0.178	0.159722	0.163634	0.164683	0.174284
MgO	6.32032	6.215	5.8125	10.9751	7.45833	7.73234
CaO	10.1744	10.762	10.6994	10.336	9.01786	9.12475
Na2O	1.99941	2.059	2.13889	2.08878	2.92956	2.86879
K2O	0.14436	0.24	0.618056	1.26282	0.519841	1.07244
P2O5	0.0881932	0.101	0.0833333	0.281986	0.314484	0.307094
Total	100.211	100.29	100.137	100.056	99.8988	99.3663
LOI	1.91949	-0.157902	1.18265	3.39735	2.62435	3.9117
Trace elements, ppm (XRF)
Sc	30.374	36.526	31.954	36.496	33.313	28.084
V	227.232	258.512	270.541	268.6	190.314	225.666
Cr	87.11	110.626	43.802	607.407	217.462	154.523
Co	38.309	37.109	35.479	38.398	43.03	40.257
Ni	49.458	35.694	30.983	232.789	116.277	102.428
Trace elements, ppm (ICP-MS)
Rb	2.1797	4.2931	14.3773	41.3897	12.0308	29.9694
Sr	282.827	264.824	351.739	464.026	482.641	558.565
Y	12.0267	15.7687	12.7388	18.4834	25.9905	23.0436
Zr	24.8867	38.9921	38.5543	55.9944	132.122	112.839
Nb	1.24368	1.69965	1.08338	2.00287	6.5207	24.921
Cs	0.330666	0.287578	0.833577	2.39242	0.800535	0.404653
Ba	60.2596	89.0291	169.61	421.5	149.66	371.253
La	2.30793	3.75636	4.62968	11.7812	14.3162	20.0702
Ce	6.04982	9.83965	10.3449	26.814	29.8648	38.777
Pr	0.908813	1.42033	1.51161	3.34396	3.93085	4.73542
Nd	4.81329	7.16064	6.67399	15.0726	16.9456	19.9541
Sm	1.53761	2.13792	1.82447	3.71598	3.91057	4.55478
Eu	0.670744	0.760714	0.616371	1.14646	1.30318	1.50712
Gd	2.00502	2.68924	2.0808	3.78399	4.25317	4.78338
Tb	0.343087	0.447037	0.352479	0.561252	0.664563	0.729505
Dy	2.32154	2.99879	2.40117	3.33918	4.25146	4.54651
Ho	0.488362	0.634834	0.495441	0.676362	0.863273	0.911002
Er	1.48487	1.89471	1.55838	1.94159	2.55081	2.60214
Tm	0.216765	0.274691	0.224986	0.286502	0.377433	0.363339
Yb	1.43501	1.84043	1.51794	1.87473	2.47473	2.37885
Lu	0.222005	0.275905	0.231349	0.285642	0.379469	0.352294
Hf	0.808369	1.26145	1.21847	1.608	2.71148	2.85037
Ta	0.0659185	0.100885	0.0783548	0.13479	0.391518	1.2879
Pb	2.99232	2.70735	3.48626	2.62579	2.81811	1.96915
Th	0.166206	0.418164	1.24018	2.39009	2.27997	2.94413
U	0.0436502	0.130229	0.335912	1.21272	0.802906	0.589003
Isotopes
87Sr/86Sr	0.704240±13	0.704151±10	0.703576±13	0.703163±06	0.703250±05	0.704087±09
143Nd/144Nd	0.512852±07	0.512870±05	0.512886±06	0.512903±05	0.512948±06	0.512836±04
206Pb/204Pb	18.5478±06	18.5187±08	18.4901±04	18.4005±07	18.4211±07	18.1842±05
207Pb/204Pb	15.5897±05	15.5789±06	15.5406±04	15.5254±06	15.5445±06	15.5512±05
208Pb/204Pb	38.5887±13	38.5230±18	38.3563±08	38.2610±16	38.3405±17	38.3988±13
Fe2O3*: Total Fe as Fe2O3.
Errors on isotope ratios are within-run 2SE.

## Sheet: Table S2
Supplementary Table S2: Compositions of the melt inclusions of the scoria samples from the studied volcanoes
Samples	SiO2	TiO2	Al2O3	FeO*	MnO	MgO	CaO	Na2O	K2O	P2O5	H2O	CO2	F	S	Cl	dD, ‰	2s	Fo#
Iwate
MI5_#1	52.6801	1.06793	15.3894	13.0026	0.212336	5.38099	9.23438	2.69358	0.202431	0.136335	2.78988	66.6408	190.654	580.279	564.741	-61.6	5.00351	73.8896
MI5_#2	52.2833	1.04493	15.8218	12.921	0.21096	5.54584	9.28024	2.59274	0.180901	0.11831	3.32608	235.987	161.856	1185.62	473.543	-60.1823	6.19234	73.7419
MI5_#3	51.9767	0.933916	16.2398	12.8841	0.215085	5.69378	9.32307	2.43177	0.157331	0.14454	3.28747	307.428	168.816	1533.4	566.618	-53.659	5.00351	78.8506
MI5_#4	52.4563	1.1451	15.9405	13.0964	0.263769	4.46549	9.66231	2.65634	0.180711	0.133056	0.870765	9.17876	205.7	427.777	560.312	-46.303	6.28404	73.5682
MI5_#5	55.7611	1.25168	14.9108	11.0903	0.242572	5.07498	8.68196	2.62696	0.208646	0.151064	3.36987	4.70926	195.37	211.553	578.658	-71.333	6.19234	75.6031
MI5_#6	52.7634	1.12212	15.6635	12.7592	0.22288	5.52721	9.15091	2.48851	0.166054	0.136205	3.31416	215.814	184.658	658.155	570.417	-68.3731	6.19234	73.5061
MI5_#7	53.1396	1.11536	16.3063	12.0055	0.211756	4.80315	9.49962	2.5976	0.180293	0.140781	3.15403	72.5451	188.873	653.169	586.684	-68.6942	6.19234	73.3435
MI5_#8a	52.0035	0.864805	17.261	12.6619	0.236659	4.87965	9.24651	2.53374	0.144387	0.167862	3.81807	167.024	224.731	1121.63	576.83	-61.9386	6.19234	73.7296
MI5_#9	53.0424	1.04897	15.8942	12.5044	0.22959	5.01963	9.54204	2.41659	0.161518	0.140751	3.88205	405.894	190.091	706.184	570.229	-71.5769	5.00351	73.3743
MI5_#10	53.3432	1.11118	16.2887	12.0932	0.214906	4.51151	9.5972	2.52038	0.175192	0.144572	3.16949	115.36	190.356	642.829	589.428	-74.71	6.19234	73.2216
MI5_#12a	51.1733	0.872429	17.6467	11.4435	0.2099	5.76205	10.4602	2.18939	0.131989	0.110451	3.78739	350.412	151.186	1356.45	511.536	-56.566	6.19234	75.1667
MI5_#12b	51.2539	0.891907	18.096	11.9303	0.227617	4.66421	10.6251	2.07331	0.127398	0.110293	3.72567	369.043	165.103	1416.33	527.978	-57.6124	6.19234	75.1667
MI5_#13	51.1149	0.798457	19.1776	11.5487	0.222501	4.23388	10.2591	2.38363	0.156277	0.104966	3.36037	295.615	155.917	1385.78	505.638	-57.2689	5.00351	76.643
MI5_#14	52.3449	1.13874	15.8308	12.622	0.236214	5.92148	9.15205	2.44186	0.172625	0.139401	3.34476	309.022	187.436	729.824	578.738	-60.0402	6.19234	73.4861
MI5_#15	53.7447	1.24183	15.8487	12.0728	0.222163	4.62851	9.10758	2.77442	0.215548	0.143734	2.65286	6.52373	195.934	433.527	600.74	-78.427	5.00351	75.0315
MI5_#17	53.7855	1.17908	14.8678	12.8783	0.227146	5.42719	8.80627	2.47543	0.207932	0.145411	2.79752	5.12286	188.203	272.154	577.566	-71.7466	5.00351	73.1148
MI5_#18	53.4782	1.11577	15.9497	12.3232	0.253209	4.95005	9.20585	2.38709	0.193728	0.1432	3.44208	291.446	194.126	664.296	606.712	-70.7517	6.99048	73.1005
MI5_#19	53.1254	1.01488	16.3346	12.4449	0.234788	5.19937	8.87148	2.44978	0.1802	0.144572	3.22707	54.1582	230.769	792.019	501.888	-77.8408	5.00351	72.6421
MI5_#21	50.8807	0.807094	17.8208	11.4155	0.226228	6.24182	10.3257	2.02914	0.135545	0.117465	3.45934	308.183	169.074	1614.74	451.398	-59.3686	6.99048	76.7132
MI5_#23	53.1443	1.11059	15.8046	12.1628	0.237277	5.66064	8.99221	2.54219	0.206069	0.139319	3.66036	333.175	183.506	705.322	589.32	-65.2938	6.99048	73.2263
MI5_#24	50.4786	0.701193	17.89	12.3595	0.189445	5.74105	10.554	1.89667	0.0695733	0.120047	3.57979	387.572	202.468	1813.69	427.853	-72.664	6.99048	76.0403
MI5_#25	52.1336	0.831312	19.2355	9.36682	0.185756	5.039	10.3965	2.52847	0.158871	0.124129	3.43346	193.824	173.553	1246.03	562.43	-51.6172	6.99048	80.2412
MI5_#26	52.937	1.13041	17.0842	12.0435	0.256811	4.24699	9.78217	2.20833	0.173053	0.13758	3.08507	77.9582	199.038	744.107	592.501	-73.0442	5.00351	73.7608
MI5_#27a	53.3912	1.10674	15.5145	12.6349	0.251	5.31524	9.01193	2.44513	0.19203	0.137273	2.96533	9.16658	188.782	461.625	586.735	-64.6831	6.99048	73.4212
MI5_#27b	53.0986	1.14239	15.5359	12.9484	0.237885	4.85472	9.41722	2.42712	0.199707	0.138054	1.47942	-	180.818	364.172	583.316	-27.9896	5.5124	73.4212
MI5_#28	53.2146	1.12335	15.851	12.499	0.242229	4.77399	9.48356	2.50608	0.159263	0.146989	3.40308	437.673	196.231	745.668	612.306	-68.522	6.99048	73.1996
MI5_#29b	53.4377	1.11713	16.3747	11.9726	0.280408	4.66306	9.35297	2.46262	0.201434	0.137363	3.19455	543.354	185.922	667.376	582.774	-69.0601	6.99048	73.2433
MI5_#31	50.2481	0.769529	17.9855	12.2497	0.22689	5.75777	10.4881	2.08135	0.0872927	0.105792	3.28718	329.297	186.924	1794.06	420.667	-39.9678	6.99048	75.231
MI5_#33	53.9105	1.10408	15.6096	11.9185	0.242994	5.54104	8.84244	2.51478	0.173983	0.142054	3.45033	43.8636	198.083	548.408	591.06	-73.6721	6.99048	73.1111
Akita-Komagatake
MI6_#1a	52.7979	1.00246	16.0177	11.4899	0.230939	5.69675	9.99989	2.34214	0.282292	0.140029	2.61903	205.342	218.48	992.124	500.086	-53.6719	4.32199	78.1453
MI6_#1b	53.0655	1.0023	16.0889	11.3038	0.213048	5.39	10.1094	2.41194	0.274469	0.140683	2.46925	69.4929	222.25	959.146	492.883	-51.671	4.32199	78.1453
MI6_#5	51.7076	1.0172	16.2438	11.1873	0.215274	6.54008	10.5143	2.21662	0.229223	0.128521	2.6865	123.912	193.65	1146.91	489.982	-52.8672	5.15437	78.4908
MI6_#7	54.088	1.12736	15.4579	10.7033	0.223202	5.52603	9.88276	2.5126	0.321043	0.157783	2.50513	194.128	221.934	781.871	510.522	-45.9007	4.39466	78.3548
MI6_#8	54.0178	1.10211	15.3262	10.8545	0.167018	5.68308	9.75264	2.60044	0.333571	0.162683	2.50585	173.38	222.832	743.34	502.066	-45.9767	4.32199	77.7358
MI6_#10	51.8189	0.989585	16.1833	11.5776	0.248991	5.82393	10.7151	2.2593	0.249621	0.13372	2.85376	509.321	220.057	1192.04	500.47	-53.1448	4.51328	78.082
MI6_#15	52.1435	1.01171	16.3953	11.5594	0.221568	5.73095	10.4842	2.04524	0.256677	0.151477	2.53629	164.369	226.428	1145.23	524.436	-50.957	5.52793	77.9968
MI6_#16	54.5277	1.06698	16.2571	10.3275	0.22507	4.72797	9.70211	2.68104	0.328576	0.155946	2.69445	235.605	225.148	855.27	515.883	-52.6807	4.35221	77.8858
MI6_#17	53.6599	1.07001	15.4345	11.0453	0.207049	5.75064	9.89111	2.47142	0.318922	0.151122	2.45533	237.018	211.856	822.72	488.977	-47.4348	4.41197	78.4106
MI6_#18	53.7401	1.06001	15.6753	10.8964	0.206214	5.55232	10.0352	2.33449	0.349153	0.150834	2.73867	84.2186	229.486	808.762	552.192	-54.7865	4.47085	78.2047
MI6_#19	53.9697	1.15816	16.4881	10.3209	0.210434	4.57687	10.2041	2.58453	0.329991	0.157242	2.47304	61.3951	221.353	870.613	524.254	-55.3748	4.47085	78.3132
MI6_#20	52.3059	0.950819	17.0249	11.5651	0.215788	4.71013	10.6445	2.21249	0.25206	0.118312	2.6914	30.7337	213.353	1018.4	558.32	-45.8526	4.59359	77.8927
MI6_#21a	53.5214	1.03877	16.1522	11.1717	0.19743	4.82549	10.2619	2.39622	0.28714	0.147779	2.68844	173.18	220.652	947.21	520.194	-45.0559	4.47085	78.2077
MI6_#21b	52.5063	1.02821	16.9033	11.0485	0.201522	4.7616	10.877	2.28725	0.24637	0.139886	2.77663	150.286	226.836	1212.37	531.347	-51.4546	4.47085	78.2077
MI6_#23	52.9354	0.831948	16.5261	10.9916	0.25136	5.47225	10.0917	2.39238	0.385722	0.121597	2.39099	109.981	198.358	1295.39	578.702	-34.486	4.47085	78.4138
MI6_#24a	52.9613	0.809188	16.6933	10.9233	0.208664	5.20994	10.2935	2.5418	0.259948	0.0990712	1.9813	72.4602	214.098	1158.6	470.299	-14.7114	5.15692	78.1989
MI6_#24b	52.9381	0.734512	16.6451	11.0199	0.233739	5.33146	10.2092	2.54673	0.239266	0.101983	1.99749	66.1593	200.663	1067.13	416.98	-12.1473	4.47085	78.1989
MI6_#26	52.9592	1.04158	15.5461	11.2324	0.240689	6.08513	10.0415	2.39419	0.30326	0.156005	2.67948	168.834	227.033	947.776	521.719	-57.6598	4.47085	78.0235
MI6_#27	53.9774	1.12774	15.2159	10.7958	0.207375	6.03266	9.68821	2.4398	0.342161	0.172956	2.46402	172.502	222.458	676.801	504.439	-35.6255	4.5223	78.3438
Me-Akan
MI4_#18a	54.2267	0.971833	16.1048	11.0564	0.192696	4.82627	8.92919	2.63093	0.92293	0.138248	3.46463	168.509	277.106	1135.67	759.036	-61.533	3.35696	75.6397
MI4_#19	55.1303	1.00723	15.8225	10.8869	0.16422	4.64554	8.42481	2.706	1.05285	0.159602	3.48515	371.562	281.758	1160.79	797.753	-61.3806	3.7248	75.1022
MI4_#22	54.1854	0.942354	16.3179	10.7128	0.204417	5.36089	8.5883	2.58069	0.967677	0.139511	3.594	288.364	262.982	1194.77	773.441	-65.285	3.44118	75.1173
MI4_#25	53.3275	0.850365	15.5444	11.8076	0.183212	5.72417	9.22541	2.44142	0.765867	0.130047	3.82799	212.568	243.74	1045.22	796.099	-69.6048	3.20821	75.2641
MI4_#26a	52.7697	0.935222	16.3297	11.6577	0.212792	4.61367	9.86476	2.62923	0.86022	0.127024	2.04375	13.5235	246.753	860.859	793.639	-47.3327	3.95558	75.3391
MI4_#27a	53.1315	0.94301	16.1978	11.3024	0.228549	5.0669	9.54972	2.63452	0.823012	0.12259	2.77468	72.9674	245.162	968.37	742.416	-50.8639	4.11004	75.6848
MI4_#28	53.2269	0.938311	16.3566	11.1795	0.230615	4.65335	9.88474	2.50538	0.898073	0.126514	1.65488	16.486	257.34	817.133	761.082	-54.6103	4.64443	75.233
MI4_#29a	52.0082	0.883714	17.2501	11.5561	0.200012	5.30977	9.48851	2.44322	0.733886	0.126452	3.88892	616.833	259.335	1721.73	810.715	-59.9886	3.46185	76.2324
MI4_#30a	53.59	0.902759	15.6528	11.4232	0.186268	5.33695	9.54687	2.37716	0.84637	0.137701	3.82181	431.304	252.322	1183.63	838.064	-71.0412	3.49252	74.584
MI4_#31a	54.6447	0.945854	15.7687	10.6462	0.197672	4.9243	9.09572	2.61223	1.02133	0.143246	3.81639	648.339	311.057	1370.13	943.621	-64.6159	3.77963	75.413
MI4_#32	54.2615	0.925689	16.2553	11.2092	0.184422	4.71311	8.59606	2.72358	0.981874	0.149245	3.74502	454.843	300.592	1405.72	852.257	-68.2074	3.32269	75.115
MI4_#33	50.0848	0.780955	18.152	11.8652	0.200063	5.91571	10.1531	2.19617	0.55944	0.0925454	3.44339	-	193.583	2035.66	805.91	-65.6648	4.24313	78.9181
MI4_#34a	50.5837	0.92062	17.4404	12.8957	0.26757	4.59226	10.058	2.45425	0.672313	0.115203	3.24079	384.83	306.54	2052.47	862.361	-61.0082	4.20241	74.9647
Oshima-Oshima
MI4_#35	51.7563	0.820017	19.3477	7.48618	0.139829	5.29298	9.72761	2.84591	2.12602	0.457454	3.69266	92.9489	581.545	1985.44	3062.65	-30.4714	6.22815	88.7406
MI4_#36b	49.3961	1.33425	19.0571	7.94447	0.113094	2.7844	15.0398	2.57119	1.41372	0.345814	4.05672	1539.7	589.959	3221.79	2429.86	-48.4958	3.86292	81.2029
MI4_#37	47.9989	1.10307	18.4097	10.827	0.250603	4.91853	11.856	2.4612	1.70155	0.473533	4.30162	464.787	475.266	2572.03	2235.42	-53.3199	3.39631	81.0426
MI4_#42	49.6399	1.19077	17.869	9.94942	0.173179	4.67467	11.4168	2.9248	1.74254	0.418927	1.79769	135.371	635.12	1497.72	2147.94	-21.0988	5.30869	81.0891
MI4_#43	51.3177	1.35966	17.7235	9.19796	0.15372	4.43891	10.5538	2.983	1.81812	0.453643	4.05353	102.633	721.817	1298.49	2586.6	-58.855	2.9865	83.0833
MI5_#35	48.5623	1.24237	19.4702	7.38979	0.129525	4.894	13.421	2.75945	1.71044	0.420972	4.26831	1149.76	634.061	2977.26	2425.93	-53.2069	6.34143	86.8259
MI5_#36a	45.2966	1.7795	19.2262	10.5967	0.155124	5.86409	12.893	2.53487	1.35124	0.302764	3.0414	663.469	703.304	4154.24	1875.41	24.7042	5.00351	82.7414
MI5_#38b	49.1929	1.19129	20.2588	6.89716	0.130763	5.24536	11.7185	3.02043	1.88051	0.464213	2.40696	146.751	614.615	1790.55	2447.5	-42.6567	5.00351	87.5232
MI5_#40	51.2316	0.603091	18.0997	10.587	0.25069	5.38423	8.68333	2.64945	1.84937	0.661445	4.27279	158.066	479.936	2126.39	2649.85	-60.036	6.34143	79.3608
MI5_#41	47.562	1.08118	19.4817	6.84694	0.131123	5.52235	14.4105	2.31986	2.13571	0.508638	4.11117	1969.84	834.257	3652.39	3021.51	-48.6987	6.34143	88.1174
MI5_#42	49.8957	1.28641	17.655	10.3057	0.211383	4.2575	10.3884	3.41098	2.13941	0.449482	1.49356	6.19371	667.747	818.633	2442.51	-60.3365	5.4186	81.7454
MI5_#44	48.9497	1.13629	18.9258	7.07589	0.143544	5.49006	14.0903	2.4796	1.35649	0.352287	4.18727	815.339	606.157	3020.83	2230.3	-47.1763	6.34143	87.6402
MI5_#45a	48.5865	1.24759	19.9714	7.45138	0.173166	4.01354	13.9072	2.7588	1.52376	0.366582	4.24614	1164.51	642.134	3164.32	2011.62	-62.2988	6.34143	85.8842
MI5_#46a	45.0811	1.40582	17.2924	12.8398	0.264556	5.77201	13.4644	2.09636	1.50612	0.277431	4.56043	767.172	881.551	4024.78	1826.34	-67.5232	6.34143	78.6602
MI5_#46b	51.5473	1.28745	19.006	8.26129	0.159842	3.14322	11.2652	2.96308	1.91546	0.451196	3.68492	135.27	659.241	1595.31	2607	-59.6881	6.34143	78.6602
MI5_#47a	48.4459	1.17634	19.5933	7.12778	0.105043	4.66854	14.2222	2.76616	1.52838	0.366465	4.07845	1859.17	587.274	3447.12	2523.28	-52.4387	6.34143	87.0937
MI5_#48	49.8092	1.44577	19.825	6.30616	0.158905	5.21774	13.0629	2.72945	1.23146	0.213424	3.57263	1004.62	642.018	2319.25	1316.72	-41.6341	6.34143	87.6589
MI5_#50	48.7437	1.18715	19.0246	6.94776	0.139534	6.08355	13.5274	2.56717	1.43425	0.344825	3.67093	993.423	523.556	2959.45	2094.42	-42.211	6.34143	87.4964
MI5_#53	51.1791	1.52203	18.6786	6.60819	0.183108	6.23749	11.4115	2.80219	1.04761	0.330146	4.25901	1.13771	806.957	271.253	2018.33	-53.4135	6.34143	85.7894
Rishiri
MI4_#50a	50.2767	1.28388	18.6044	6.83302	0.131239	5.09764	12.9829	3.54256	0.835833	0.411874	4.35723	1927.15	597.756	5570.86	1051.55	-55.1263	3.34928	87.1699
MI4_#50b	50.3125	1.22932	18.6066	6.86559	0.130238	5.23543	12.8941	3.51516	0.799698	0.411397	4.42064	1567.02	620.891	5603.94	1071.87	-52.2936	3.3561	87.1699
MI4_#52	50.2702	1.30582	18.0859	9.11708	0.150457	5.27342	10.6942	3.66725	0.980124	0.455541	3.98456	112.208	659.144	4080.31	962.827	-69.2321	3.25297	80.4849
MI4_#54a	52.1132	1.41463	17.5089	9.14457	0.19591	4.34017	9.60045	4.00157	1.17053	0.510113	4.11913	72.1498	743.938	3122.54	1071.73	-70.9322	4.19606	80.7432
MI4_#55a	52.5923	1.41339	17.5553	9.37288	0.118202	3.28739	9.77259	4.08106	1.28386	0.523042	3.86555	6.75244	770.577	2560.98	1098.13	-62.6463	4.19606	79.828
MI4_#56	50.8637	1.24417	18.2743	8.14279	0.136526	5.37167	10.773	3.69662	1.04793	0.449202	4.53394	754.084	645.641	4413.25	949.166	-52.5107	4.19606	84.8245
MI4_#59	51.6657	1.32924	17.6421	8.27877	0.158495	5.28867	9.90448	3.97508	1.27232	0.485102	3.86569	82.7161	662.495	3238.57	989.232	-68.6701	4.19606	82.4371
MI6_#28a	50.1201	1.18643	17.4757	9.79867	0.197607	5.5101	10.7477	3.70785	0.842703	0.413108	3.82657	609.543	580.096	3951.78	837.689	-59.8813	4.5875	80.2584
MI6_#29	50.81	1.33379	18.3139	8.84162	0.160665	4.61191	10.4627	4.19625	0.865935	0.403287	3.70427	1818.32	541.132	2878.65	885.395	-59.743	4.5875	84.5113
MI6_#31	49.6593	1.39707	18.3649	8.10133	0.148849	6.20446	11.0336	3.73926	0.905016	0.44617	3.54281	1119.32	515.99	3346.3	1131.82	-34.6986	4.5875	85.2455
MI6_#32a	49.8664	1.34662	17.5208	8.31116	0.134664	5.67208	11.8817	3.76731	1.04034	0.458965	5.00172	744.798	667.785	5212.83	1032.57	-61.1826	4.5875	84.5583
MI6_#32b	50.017	1.33439	17.5972	8.37613	0.174679	5.85352	11.7045	3.44445	1.03992	0.458199	4.86712	737.379	649.825	5125.29	1001.75	-62.0008	4.5875	84.5583
MI6_#34	50.7153	1.26599	18.4071	7.96653	0.153701	5.27268	10.9648	3.75515	1.01649	0.48223	4.30756	928.873	607.138	3821.54	1309.17	-52.7433	4.5875	84.5852
MI6_#35a	49.63	1.40908	18.0758	8.73816	0.159319	6.13954	11.2769	3.42392	0.766477	0.380778	3.64917	2038.45	531.815	3158.15	897.529	-56.9711	4.5875	84.0061
MI6_#36b	47.9608	1.4146	19.5796	8.36113	0.102955	5.27212	12.112	3.86402	0.906389	0.426373	1.66768	789.284	509.014	3182.61	1152.79	96.0453	4.98817	85.3428
MI6_#37	50.4945	1.3774	18.4325	8.23111	0.137706	5.29766	11.3571	3.49484	0.782271	0.394896	3.70836	1332.72	529.723	3087.63	905.754	-59.7782	4.76799	84.3402
MI6_#38	50.2615	1.30674	18.9809	7.1948	0.164301	5.68417	11.2994	3.62515	1.00776	0.475247	3.75049	979.471	576.669	3746.8	1280.63	-63.2432	4.5875	85.7039
MI6_#39	48.9754	1.39254	18.0425	9.36823	0.165407	5.99917	11.4002	3.40868	0.84169	0.406189	3.50613	1724.65	531.185	3337.68	1134.08	-48.5718	4.01726	82.8978
MI6_#40b	49.8523	1.42909	18.6962	8.29217	0.159194	4.8986	12.1154	3.31978	0.812086	0.425141	3.93637	1951.77	578.396	3286.74	1173.58	-58.5975	4.01726	83.7359
MI6_#41	49.5729	1.40705	17.9469	9.18169	0.151746	5.85368	11.5132	3.27221	0.736498	0.364155	3.87226	2514.78	519.855	2919.24	944.372	-56.8039	4.01726	82.2867
MI6_#42a	50.4357	1.28669	18.2155	8.61443	0.143886	5.25958	10.9536	3.55101	1.04004	0.499546	3.99347	234.367	666.892	3910.22	1017.38	-61.3908	4.12943	81.3831
MI6_#43a	50.5576	1.28329	18.2166	7.4371	0.156617	5.8786	11.8704	3.34339	0.862777	0.393679	3.56885	941.089	550.957	4188.65	829.321	-60.1123	4.01726	83.4446
MI6_#43c	50.6969	1.19464	18.2207	7.35008	0.120709	5.93596	11.7852	3.40831	0.89337	0.394159	3.61717	691.831	562.033	4192.56	833.971	-58.0686	4.01726	83.4446
MI6_#44b	48.9473	1.26309	18.7727	8.74728	0.157859	6.17973	10.9982	3.5756	0.921891	0.436248	3.02717	486.004	491.972	3204.28	1134.39	15.1761	4.431	84.8395
Fukue
MI1_#19	49.2187	1.94038	18.646	9.55435	0.212069	4.59951	10.8816	3.43999	1.10675	0.400597	1.75273	712.229	558.887	1506.2	606.66	-36.1537	5.82442	83.4393
MI1_#21	49.4727	1.96148	18.7213	9.68504	0.144388	3.5683	11.2227	3.6374	1.1861	0.400645	1.91054	656.1	571.487	1647.48	662.335	-61.785	5.82442	83.2957
MI1_#27a	49.1893	1.91055	17.8678	10.7475	0.166414	4.64038	10.6884	3.36601	1.07219	0.351468	1.44989	253.35	505.322	1453.89	534.297	8.45581	6.62669	82.5289
MI1_#27b	49.1874	1.91048	17.8671	10.7471	0.166408	4.6402	10.688	3.36588	1.07215	0.355343	1.45602	199.511	520.598	1406.23	535.621	12.523	5.82442	82.5289
MI2_#5a	48.9507	1.86089	18.1658	9.86111	0.166324	6.05118	9.8639	3.50659	1.16144	0.412061	1.96096	1642.64	505.006	1581.47	613.963	-59.8868	7.13693	83.1322
MI2_#5b	48.9113	1.87456	18.2693	9.75112	0.134952	5.75586	10.28	3.48995	1.11667	0.416355	1.95452	1593.68	498.726	1568.24	609.754	-63.2885	7.67988	83.1322
MI2_#10	48.7513	1.826	17.9159	10.4925	0.190965	5.82447	10.3341	3.11403	1.17547	0.375292	1.84196	602.111	618.002	1606.91	624.997	-34.357	7.13693	83.0294
MI3_#3b	49.4297	2.0701	19.6816	8.79021	0.162996	2.84205	11.6684	3.65687	1.3099	0.388276	1.29654	253.028	546.672	1623.47	626.824	-32.0786	5.42602	83.6999
MI3_#4	48.9756	1.89215	18.424	10.5295	0.158226	4.41596	10.7827	3.38176	1.05482	0.385351	1.96871	1574.23	557.57	1617.97	626.88	-57.5664	5.43716	82.8184
MI3_#5b	49.0353	1.92086	18.0576	10.2971	0.156856	5.60016	10.28	3.29098	0.988118	0.373	2.01316	376.476	527.525	1169.87	591.599	-48.6823	4.09897	83.5509
MI3_#5c	48.8367	1.87926	17.9481	10.7259	0.190794	5.66732	10.0209	3.28562	1.08162	0.363846	1.83416	383.399	527.561	1454.32	563.504	-34.2647	4.8668	83.5509
MI3_#6	49.4121	1.94837	18.5978	9.65069	0.152829	4.27321	11.1081	3.36526	1.11229	0.379324	1.95401	969.47	553.919	1526.45	608.943	-52.281	4.68338	83.4457
MI3_#7a	49.6581	1.94441	18.7214	10.2634	0.152386	3.36185	11.0241	3.33363	1.16115	0.379513	1.8753	221.927	608.16	1538.37	626.35	-32.8872	3.47868	83.71
MI3_#9a	48.3678	1.80228	17.4107	11.2974	0.167985	5.37598	10.5893	3.50671	1.12113	0.360765	1.75823	293.774	508.707	1451.57	558.269	-52.563	5.3699	82.5535
MI3_#9b	48.5008	1.93442	17.679	11.0466	0.15854	5.79511	10.3409	3.13328	1.04351	0.367868	2.08366	672.554	526.441	1447.09	587.121	-64.8808	4.27205	82.5535
MI3_#10a	49.8296	1.99068	19.5497	9.06104	0.0985579	2.88061	11.5804	3.50286	1.13513	0.371413	1.84268	338.988	610.629	1602.55	644.547	-66.9586	4.23267	83.6667
MI3_#11a	48.8798	1.89921	19.0197	9.83975	0.167393	3.51129	11.7556	3.47694	1.05872	0.391515	0.71597	492.38	591.276	1515.65	643.497	146.516	6.17331	82.2583
MI3_#11b	49.1709	2.01085	18.7983	9.54823	0.172303	3.78328	11.7171	3.44139	0.969758	0.387886	1.38157	914.463	607.017	1594.61	648.219	27.3674	5.35583	82.2583
MI3_#13a	50.5938	2.0996	19.9133	8.27929	0.163356	1.96532	11.7702	3.59338	1.24061	0.381138	1.97437	1042.01	595.326	1757.91	664.941	-49.9938	4.81043	83.4415
For the concentration data, the units on CO2, F, S, and Cl are ppm, and those on others are wt.%. Fo# indicates 100×Mg/(Mg+Fe) of the host olivine.

## Sheet: Table S3
Supplementary Table S3: Results of replicate analyses for GSJ reference material JB-3
	Reference valuea		This study	2s
Major elements, wt.%				(n=16)
SiO2	50.71		50.753	0.244394
TiO2	1.43		1.42569	0.0166991
Al2O3	17.12		17.1283	0.129217
Fe2O3*	11.87		11.8985	0.326471
MnO	0.178219		0.178123	0.00300019
MgO	5.16		5.12971	0.0441007
CaO	9.74		9.66596	0.144842
Na2O	2.72		2.77202	0.0210019
K2O	0.78		0.762389	0.00952315
P2O5	0.29		0.286325	0.00259843
Total**	100		100
Trace elements, ppm (XRF)				(n=16)
Sc	33.8		34.7995	2.4223
V	372		382.523	6.46141
Cr	58.1		59.255	2.17428
Co	34.3		38.6244	2.48554
Ni	36.2		38.1859	1.53845
Trace elements, ppm (ICP-MS)				(n=6)
Rb	13.9857		14.0546	0.128233
Sr	414.513		414.932	8.53579
Y	23.675		23.7449	0.21265
Zr	86.2		86.4351	0.755068
Nb	1.87		1.86972	0.0158748
Cs	0.919248		0.925713	0.00891091
Ba	240.072		240.345	2.1372
La	8.11117		8.13555	0.0389904
Ce	20.7292		20.7829	0.149604
Pr	3.14504		3.15348	0.0304076
Nd	15.6132		15.6208	0.146906
Sm	4.24904		4.26859	0.0537023
Eu	1.30065		1.30313	0.015578
Gd	4.72157		4.71598	0.0911485
Tb	0.735355		0.736775	0.0106925
Dy	4.63837		4.64871	0.0379631
Ho	0.948179		0.944961	0.00772744
Er	2.75704		2.76542	0.0377893
Tm	0.393062		0.394386	0.00362762
Yb	2.57693		2.57899	0.0126644
Lu	0.385002		0.385771	0.00491766
Hf	2.65		2.64365	0.0154668
Ta	0.13		0.133003	0.00756408
Pb	5.00361		4.91526	0.0504171
Th	1.30682		1.30258	0.00827353
U	0.478984		0.478975	0.00583273
Isotopes
87Sr/86Sr	0.70341		0.70341	0.000024 (n=32)
143Nd/144Nd	0.513069		0.513065	0.000011 (n=23)
206Pb/204Pb	18.2954		18.2966	0.0013 (n=21)
207Pb/204Pb	15.538		15.5393	0.0016 (n=21)
208Pb/204Pb	38.2516		38.2551	0.0045 (n=21)
Fe2O3*: total Fe as Fe2O3.
Total**: normalized for the total weight to be 100 wt.%.
aMajor elements and Sc, V, Cr, Co, and Ni contents are from ref.26, Zr, Nb, Hf, and Ta contents are from ref.27, other trace element contents are from ref.15, 87Sr/86Sr ratio is from ref.28, 143Nd/144Nd ratio is from ref.29, and Pb isotopic ratios are from ref.30. The 87Sr/86Sr and 143Nd/144Nd ratios of refs.28,29 were normalized for the NIST987 and JNdi-1 to be 0.710240 and 0.512117, respectivel…

## Sheet: Table S4
Supplementary Table S4: Contributions of slab fluids to the H2O budget in the primary magmas
	CH2Omelt, wt.%a	Xol, wt.%b	CH2Oprim, wt.%c	F, wt.%d	CH2Operid, wt.%e	Xslab fluid, %f
Iwate	3.5	27	2.8	15	0.07	97.4
Akita-Kimagatake	2.7	21	2.2	14	0.08	96.5
Me-Akan	3.8	21	3.1	15	0.07	97.7
Oshima-Oshima	4.1	6	3.9	7	0.14	96.3
Rishiri	3.8	13	3.4	3	0.28	91.7
Fukue	2	14	1.8	7	0.14	91.9
a The average water content of the representative melt inclusions; b the amount of olivine fractionated from the primary magma; c the H2O content of the primary magma; d the degree of mantle melting; e the H2O content of the primary magma, which was derived from the source mantle peridotite; f the relative contributon of slab fluid in the H2O budget of the primary magma.
